# Supplementary material for: Low Plasma Ergothioneine Predicts Cognitive and Functional Decline in an Elderly Cohort Attending Memory Clinics
Source: Antioxidants (Basel). 2022 Aug 30;11(9):1717. doi: 10.3390/antiox11091717 (PMC9495818; doi:10.3390/antiox11091717)
Supplement: Supplementary file 1 [file antioxidants-11-01717-s001.zip]

Archive with 1 entries (1 files):
- antioxidants-1828689-supplementary.pdf
